# Supplementary material for: Benzothiazole Derivatives as Multifunctional Antioxidant Agents for Skin Damage: Structure–Activity Relationship of a Scaffold Bearing a Five-Membered Ring System
Source: Antioxidants (Basel). 2022 Feb 17;11(2):407. doi: 10.3390/antiox11020407 (PMC8869097; doi:10.3390/antiox11020407)
Supplement: Supplementary file 1 [file antioxidants-11-00407-s001.zip]

Archive with 1 entries (1 files):
- antioxidants-1594795-supplementary.pdf
